# Supplementary material for: Impact of Water Stress on Metabolic Intermediates and Regulators in Broccoli Sprouts, and Cellular Defense Potential of Their Extracts
Source: Int J Mol Sci. 2025 Jan 13;26(2):632. doi: 10.3390/ijms26020632 (PMC11765553; doi:10.3390/ijms26020632)
Supplement: Supplementary file 1 [file ijms-26-00632-s001.zip › Table S1.xlsx]

## Sheet: Tabe S1
	Chl a	Chl b	Car	Porf	Chl	Chl+Car	Chl a/b	Chl/(Chl+Car)	Car/(Chl+Car)	Chl/Car	PROT	GLS	SS	NO3-	OxAc	TP	TF	TPA	THCA	TFLO	TT	TPAN	Fer ac	Sin Ac	Q	K	L-asc Ac	Fol Ac	ABA	IAA	SA	ABTS	DPPH	FRAP	H2O2	Prol	MDA	plasmid DNA-Fenton	plasmid DNA-UV	genomic DNA
Chl a	1
Chl b	0.934353	1
Car	-0.075245	0.115245	1
Porf	0.99055	0.969031	-0.062631	1
Chl	0.986994	0.979487	0.009441	0.997294	1
Chl+Car	0.965405	0.984676	0.14947	0.977358	0.990133	1
Chl a/b	-0.607297	-0.847819	-0.419012	-0.694022	-0.72589	-0.776486	1
Chl/(Chl+Car)	0.708572	0.546833	-0.754125	0.70012	0.647376	0.534452	-0.134868	1
Car/(Chl+Car)	-0.708572	-0.546833	0.754125	-0.70012	-0.647376	-0.534452	0.134868	-1	1
Chl/Car	0.701416	0.547021	-0.757919	0.696212	0.643414	0.530003	-0.144714	0.99946	-0.99946	1
PROT	0.246109	0.487817	0.710301	0.314025	0.359238	0.454756	-0.753846	-0.32725	0.32725	-0.329907	1
GLS	-0.512108	-0.350592	0.842288	-0.505447	-0.447749	-0.324705	-0.022453	-0.93085	0.93085	-0.933194	0.503682	1
SS	0.594226	0.643341	0.570102	0.589736	0.626252	0.699136	-0.614313	-0.01855	0.01855	-0.033882	0.769103	0.277915	1
NO3-	-0.354374	-0.097158	0.926615	-0.310192	-0.244223	-0.111638	-0.350616	-0.87499	0.87499	-0.870763	0.67643	0.900208	0.364986	1
OxAc	0.483144	0.192437	-0.686394	0.408592	0.360022	0.259806	0.288836	0.7708	-0.7708	0.758337	-0.567141	-0.830365	-0.103228	-0.851541	1
TP	-0.461023	-0.235922	0.906949	-0.431008	-0.367131	-0.235927	-0.192122	-0.93905	0.93905	-0.937582	0.595434	0.931017	0.266156	0.977939	-0.834972	1
TF	0.826766	0.744737	-0.384278	0.83434	0.803492	0.74065	-0.439266	0.81699	-0.81699	0.812469	0.170878	-0.58464	0.482236	-0.528112	0.48617	-0.645978	1
TPA	-0.262764	-0.191469	0.488935	-0.26033	-0.234965	-0.163819	-0.029064	-0.53575	0.53575	-0.542296	0.525884	0.658308	0.479824	0.570412	-0.429546	0.560635	-0.046623	1
THCA	-0.180533	0.043057	0.78556	-0.135909	-0.082664	0.028346	-0.385555	-0.66123	0.66123	-0.658022	0.726715	0.799197	0.488269	0.843132	-0.812881	0.814026	-0.210615	0.707899	1
TFLO	-0.00846	0.176452	0.656671	0.032497	0.074819	0.166004	-0.435254	-0.45829	0.45829	-0.456772	0.738916	0.673725	0.609991	0.69034	-0.686378	0.630541	0.065495	0.769905	0.952935	1
TT	0.124493	0.412254	0.830718	0.198751	0.256378	0.369922	-0.770083	-0.48252	0.48252	-0.479139	0.941104	0.625835	0.659686	0.822675	-0.715833	0.72992	-0.033813	0.439184	0.752829	0.705335	1
TPAN	-0.078214	0.179399	0.886502	-0.023653	0.036703	0.160523	-0.556463	-0.66148	0.66148	-0.659988	0.874062	0.829014	0.607419	0.901323	-0.836864	0.844105	-0.169603	0.623981	0.892098	0.842366	0.93843	1
Fer ac	0.100476	-0.178424	-0.884196	0.038401	-0.023675	-0.147317	0.588397	0.67018	-0.67018	0.668606	-0.848344	-0.740138	-0.569749	-0.91873	0.757729	-0.849961	0.272326	-0.475363	-0.762605	-0.657683	-0.945123	-0.917621	1
Sin Ac	-0.540198	-0.300028	0.842442	-0.499345	-0.440823	-0.317834	-0.169681	-0.94375	0.94375	-0.939813	0.572725	0.902977	0.200686	0.968934	-0.830584	0.983051	-0.661022	0.596785	0.776508	0.595994	0.707662	0.810808	-0.843469	1
Q	0.073471	-0.169392	-0.881634	0.027695	-0.034871	-0.158029	0.527659	0.64867	-0.64867	0.65033	-0.798647	-0.771138	-0.606704	-0.87607	0.75991	-0.809561	0.243513	-0.427048	-0.747531	-0.661426	-0.905103	-0.913021	0.964852	-0.774644	1
K	0.269069	0.014905	-0.892216	0.221614	0.158877	0.032068	0.406912	0.79136	-0.79136	0.789432	-0.7231	-0.867517	-0.393386	-0.924708	0.844521	-0.898666	0.439802	-0.443709	-0.709295	-0.576372	-0.870779	-0.915524	0.914968	-0.87825	0.9129	1
L-asc Ac	0.0788	0.186151	0.48488	0.101746	0.128538	0.195048	-0.303138	-0.31301	0.31301	-0.318903	0.652281	0.386089	0.404542	0.436209	-0.324124	0.485361	0.00289	0.550566	0.60508	0.579423	0.504391	0.545671	-0.390154	0.446748	-0.270184	-0.376557	1
Fol Ac	0.111169	0.134361	0.36393	0.094765	0.123478	0.173096	-0.175794	-0.18944	0.18944	-0.193998	0.192032	0.131633	0.41505	0.336096	0.045402	0.278394	-0.057279	0.301036	0.332372	0.300435	0.199352	0.164772	-0.356174	0.285033	-0.299713	-0.04604	0.030249	1
ABA	0.787293	0.799508	0.012128	0.799191	0.805879	0.798561	-0.590269	0.51536	-0.51536	0.521185	0.153017	-0.402279	0.318372	-0.18143	0.244463	-0.261758	0.538212	-0.278014	0.066152	0.144251	0.108626	-0.033685	0.100698	-0.350618	0.131323	0.261631	0.231075	0.218145	1
IAA	-0.079218	0.191688	0.799804	-0.011488	0.04168	0.153295	-0.585969	-0.60896	0.60896	-0.607399	0.87832	0.634525	0.549693	0.857133	-0.63939	0.804576	-0.207918	0.588532	0.744139	0.652265	0.898568	0.84876	-0.922382	0.826618	-0.800687	-0.798409	0.625982	0.389038	-0.03461	1
SA	-0.088462	-0.332739	-0.910494	-0.135211	-0.200131	-0.325484	0.659532	0.56861	-0.56861	0.570335	-0.859526	-0.682052	-0.686054	-0.860093	0.652758	-0.780776	0.158584	-0.40344	-0.70108	-0.619	-0.953482	-0.901409	0.972057	-0.745671	0.96107	0.893568	-0.378706	-0.348759	-0.026253	-0.872998	1
ABTS	-0.149816	0.086029	0.926924	-0.111341	-0.045908	0.084501	-0.462761	-0.74579	0.74579	-0.748278	0.765694	0.765355	0.514819	0.921831	-0.673516	0.891275	-0.411793	0.440584	0.674502	0.524899	0.875569	0.853408	-0.960722	0.876513	-0.913239	-0.92148	0.426171	0.356242	-0.158359	0.906569	-0.949832	1
DPPH	-0.481883	-0.713847	-0.681352	-0.547301	-0.594532	-0.683361	0.908633	0.14567	-0.14567	0.143983	-0.929852	-0.355726	-0.810261	-0.589028	0.461741	-0.463902	-0.321724	-0.365881	-0.663404	-0.704786	-0.914851	-0.805075	0.771488	-0.418715	0.734441	0.620287	-0.53176	-0.260722	-0.443205	-0.768203	0.835204	-0.670143	1
FRAP	0.121627	0.265876	0.952713	0.118454	0.188722	0.320119	-0.453519	-0.58998	0.58998	-0.596619	0.664553	0.741378	0.646713	0.796625	-0.588682	0.7704	-0.233906	0.351161	0.734567	0.640496	0.770811	0.823658	-0.785071	0.660989	-0.841599	-0.790112	0.414295	0.334856	0.184716	0.642255	-0.861344	0.810919	-0.699525	1
H2O2	-0.290094	0.001738	0.850618	-0.224601	-0.163259	-0.04223	-0.45109	-0.77288	0.77288	-0.762929	0.684772	0.783702	0.294548	0.948625	-0.860623	0.921694	-0.463739	0.499234	0.888343	0.734901	0.809814	0.863555	-0.860306	0.910186	-0.781278	-0.822396	0.538442	0.340833	0.028672	0.852049	-0.784337	0.829221	-0.6333	0.731789	1
Prol	-0.678457	-0.47319	0.760123	-0.651147	-0.597124	-0.483922	0.025201	-0.97721	0.97721	-0.971186	0.368292	0.922726	-0.01616	0.898844	-0.854382	0.949055	-0.788308	0.505562	0.71889	0.516733	0.541036	0.710807	-0.68274	0.951198	-0.646573	-0.816999	0.368014	0.113805	-0.403403	0.629994	-0.577539	0.732472	-0.220514	0.599794	0.845529	1
MDA	-0.102437	-0.356708	-0.87922	-0.157509	-0.218847	-0.339608	0.694178	0.5426	-0.5426	0.542645	-0.895275	-0.626802	-0.692261	-0.857241	0.60222	-0.775188	0.113905	-0.508049	-0.737393	-0.665668	-0.949423	-0.88264	0.954943	-0.763358	0.881099	0.824483	-0.521012	-0.448276	-0.101326	-0.955927	0.962091	-0.933447	0.865777	-0.787603	-0.826895	-0.561932	1
plasmid DNA-Fenton	-0.727944	-0.685159	0.471027	-0.754562	-0.720733	-0.64666	0.425864	-0.82906	0.82906	-0.826067	-0.069023	0.712114	-0.252674	0.587989	-0.494479	0.692716	-0.794749	0.487336	0.49451	0.319608	0.062692	0.312182	-0.231748	0.695865	-0.185722	-0.390187	0.298069	0.186749	-0.346888	0.266348	-0.129382	0.343293	0.180732	0.326656	0.557428	0.825053	-0.172108	1
plasmid DNA-UV	0.176188	0.418282	0.81182	0.23269	0.28833	0.398868	-0.714638	-0.45047	0.45047	-0.452834	0.906044	0.514891	0.676157	0.763053	-0.500908	0.694825	-0.068334	0.399753	0.608086	0.530681	0.927551	0.809314	-0.907224	0.682794	-0.816567	-0.783428	0.569216	0.343107	0.109695	0.942772	-0.929275	0.912219	-0.854577	0.719156	0.735155	0.465257	-0.970341	0.050827	1
genomic DNA	0.905995	0.81448	-0.29683	0.899085	0.879758	0.828317	-0.44677	0.80485	-0.80485	0.796816	0.07237	-0.691549	0.33216	-0.554111	0.590139	-0.613639	0.733668	-0.553075	-0.440838	-0.315132	-0.064632	-0.308103	0.269535	-0.686537	0.237512	0.400883	-0.031452	-0.106374	0.657442	-0.252899	0.100246	-0.290692	-0.247189	-0.097683	-0.479927	-0.787763	0.119106	-0.850185	0.025965	1
